# Supplementary material for: Rigid Nanoporous Urea-Based Covalent Triazine Frameworks for C2/C1 and CO2/CH4 Gas Separation
Source: Molecules. 2021 Jun 16;26(12):3670. doi: 10.3390/molecules26123670 (PMC8235060; doi:10.3390/molecules26123670)
Supplement: Supplementary file 1 [file molecules-26-03670-s001.zip]

Archive with 1 entries (1 files):
- molecules-1248039-supplementary.pdf
